# Supplementary material for: Mapping the Oncological Basis Dataset to the Standardized Vocabularies of a Common Data Model: A Feasibility Study
Source: Cancers (Basel). 2023 Aug 11;15(16):4059. doi: 10.3390/cancers15164059 (PMC10452256; doi:10.3390/cancers15164059)
Supplement: Supplementary file 1 [file cancers-15-04059-s001.zip › Sup_Table_1.xlsx]

## Sheet: Sheet1
ID	CDM	Code (cdm v5)	Name
1	CDM 5	SNOMED	Systematic Nomenclature of Medicine - Clinical Terms (IHTSDO)
6	CDM 5	LOINC	Logical Observation Identifiers Names and Codes (Regenstrief Institute)
8	CDM 5	RxNorm	RxNorm (NLM)
12	CDM 5	Gender	OMOP Gender
13	CDM 5	Race	Race and Ethnicity Code Set (USBC)
14	CDM 5	CMS Place of Service	Place of Service Codes for Professional Claims (CMS)
21	CDM 5	ATC	WHO Anatomic Therapeutic Chemical Classification
33	CDM 5	Cohort	Legacy OMOP HOI or DOI cohort
34	CDM 5	ICD10	International Classification of Diseases, Tenth Revision (WHO)
35	CDM 5	ICD10PCS	ICD-10 Procedure Coding System (CMS)
44	CDM 5	Ethnicity	OMOP Ethnicity
48	CDM 5	Medicare Specialty	Medicare provider/supplier specialty codes (CMS)
70	CDM 5	ICD10CM	International Classification of Diseases, Tenth Revision, Clinical Modification (NCHS)
71	CDM 5	ABMS	Provider Specialty (American Board of Medical Specialties)
82	CDM 5	RxNorm Extension	OMOP RxNorm Extension
90	CDM 5	ICDO3	International Classification of Diseases for Oncology, Third Edition (WHO)
111	CDM 5	Episode Type	OMOP Episode Type
115	CDM 5	Provider	OMOP Provider
116	CDM 5	Supplier	OMOP Supplier
117	CDM 5	HemOnc	HemOnc
118	CDM 5	NAACCR	Data Standards & Data Dictionary Volume II (NAACCR)
128	CDM 5	OMOP Extension	OMOP Extension (OHDSI)
140	CDM 5	ICD10GM	International Classification of Diseases, Tenth Revision, German Edition
141	CDM 5	Cancer Modifier	Diagnostic Modifiers of Cancer (OMOP)
142	CDM 5	OPS	Operations and Procedures Classification (OPS)
