# Supplementary material for: Mapping the Oncological Basis Dataset to the Standardized Vocabularies of a Common Data Model: A Feasibility Study
Source: Cancers (Basel). 2023 Aug 11;15(16):4059. doi: 10.3390/cancers15164059 (PMC10452256; doi:10.3390/cancers15164059)
Supplement: Supplementary file 1 [file cancers-15-04059-s001.zip › Sup_Table_2.xlsx]

## Sheet: Sheet1
	obds_category	obds_item	generated
0	Patient master data	health insurance number	not mappable
1	Patient master data	number of health provider	not mappable
2	Patient master data	last name	not mappable
3	Patient master data	titel	not mappable
4	Patient master data	name affix	not mappable
5	Patient master data	first name	not mappable
6	Patient master data	birth name	not mappable
7	Patient master data	former names	not mappable
8	Patient master data	sex	not mappable
9	Patient master data	sex	manual
10	Patient master data	birth date	manual
11	Patient master data	residential street	not mappable
12	Patient master data	street number	not mappable
13	Patient master data	state/land	manual
14	Patient master data	postal code	ETL
15	Patient master data	residential area	manual
16	Register master data	institution-id	ETL
17	Register master data	clinic department	ETL
18	Register master data	physician	ETL
19	Register master data	adress	not mappable
20	Register master data	postal code	not mappable
21	Register master data	residential area	not mappable
22	Register master data	date of notification	not mappable
23	Register master data	bank name	not mappable
24	Register master data	account holder	not mappable
25	Register master data	BIC	not mappable
26	Register master data	IBAN	not mappable
27	Diagnosis	ICD-Code	automatic
28	Diagnosis	ICD-Version	ETL
29	Diagnosis	primary tumor text	ETL
30	Diagnosis	primary tumor ICD-O-3	automatic
31	Diagnosis	primary tumor topography ICD-O	automatic
32	Diagnosis	primary tumor topography ICD-O-Version	ETL
33	Diagnosis	diagnosis date	ETL
34	Diagnosis	primary tumor diagnostic accuracy	manual
35	Diagnosis	site localisation	not mappable
36	Diagnosis	site localisation	manual
37	Diagnosis	former tumor diseases	automatic
38	Histology	histology date	ETL
39	Histology	histology-entry-number	not mappable
40	Histology	morphology-code	automatic
41	Histology	morphology_version	ETL
42	Histology	morphology-description	ETL
43	Histology	grading	not mappable
44	Histology	grading	manual
45	Histology	investigated lymph nodes	not mappable
46	Histology	affected lymph nodes	manual
47	Histology	investigated sentinel lymph nodes	not mappable
48	Histology	affected sentinel lymph nodes	manual
49	TNM-Classification	TNM date	ETL
50	TNM-Classification	TNM Version	not mappable
51	TNM-Classification	TNM y-Symbol	not mappable
52	TNM-Classification	TNM r-Symbol	not mappable
53	TNM-Classification	TNM a-Symbol	not mappable
54	TNM-Classification	TNM c/p/u T	not mappable
55	TNM-Classification	TNM c/p/u N	not mappable
56	TNM-Classification	TNM c/p/u M	not mappable
57	TNM-Classification	TNM m-Symbol	not mappable
58	TNM-Classification	TNM L-Category	not mappable
59	TNM-Classification	TNM V-Category	not mappable
60	TNM-Classification	TNM Pn-Category	not mappable
61	TNM-Classification	TNM S-Category	not mappable
62	TNM-Classification	TNM T-Category	manual
63	TNM-Classification	TNM N-Category	manual
64	TNM-Classification	TNM M-Category	manual
65	Other Classification	classifcation date	ETL
66	Other Classification	classification stadium	manual
67	Other Classification	progesteron/estragon status	manual
68	Other Classification	other classification stadium	manual
69	Other Classification	classifcation name	manual
70	Residual Status	local	manual
71	Residual Status	overall residual status after surgery	manual
72	Metastasis	diagnosis date of Metastasis	ETL
73	Metastasis	localisation of metastasis	manual
74	Performance	Overall performance	manual
75	Performance	Overall performance	not mappable
76	Surgery	surgery intention	manual
77	Surgery	surgery intention	not mappable
78	Surgery	surgery date	ETL
79	Surgery	surgery OPS	automatic
80	Surgery	surgery OPS version	ETL
81	Surgery	surgery complication	manual
82	Radiation	intention of radiation	manual
83	Radiation	intention of radiation	not mappable
84	Radiation	relation to an operation procedure	not mappable
85	Radiation	relation to an operation procedure	manual
86	Radiation	target area	manual
87	Radiation	target area side	not mappable
88	Radiation	radiation start date	ETL
89	Radiation	radiation end date	ETL
90	Radiation	type of application	manual
91	Radiation	type of application	not mappable
92	Radiation	overall dose	manual
93	Radiation	individual dose	manual
94	Radiation	end reason	not mappable
95	Radiation Side Effect	side effect by ctc level	manual
96	Radiation Side Effect	side effect by ctc level	not mappable
97	Radiation Side Effect	side effect by ctc type	manual
98	Radiation Side Effect	side effect by ctc version	ETL
99	Systemic Therapy	intention of systemic therapy	manual
100	Systemic Therapy	intention of systemic therapy	not mappable
101	Systemic Therapy	relation to an operation procedure	not mappable
102	Systemic Therapy	relation to an operation procedure	manual
103	Systemic Therapy	systemic therapy type	manual
104	Systemic Therapy	systemic therapy type	not mappable
105	Systemic Therapy	systemic therapy protocol	automatic
106	Systemic Therapy	systemic therapie start date	ETL
107	Systemic Therapy	systemic therapy end date	ETL
108	Systemic Therapy	systemic therapy substances	automatic
109	Systemic Therapy	systemic therapy end reason	manual
110	Systemic Therapy	systemic therapy end reason	not mappable
111	Systemic Therapy Sideeffect	side effect by ctc type	manual
112	Systemic Therapy Sideeffect	side effect by ctc level	manual
113	Systemic Therapy Sideeffect	side effect by ctc version	ETL
114	Course	examination date	ETL
115	Course	assessement of tumor	manual
116	Course	assessement of tumor	not mappable
117	Course	status primary tumor	ETL
118	Course	status lymph nodes	ETL
119	Course	status metastasis	ETL
120	Tumorboard	tumorboard date	ETL
121	Tumorboard	tumorboard type	manual
122	Death	cause of death	automatic
123	Death	death date	ETL
124	Death	death caused by tumor	manual
125	Death	death caused by tumor	not mappable
126	Notice	notice	ETL
127	Operator	name operator	ETL
